# Supplementary material for: Simultaneously Enhancing the Efficiency and Stability of Perovskite Solar Cells by Using P3HT/PEDOT:PSS as a Double Hole Transport Layer
Source: Nanomaterials (Basel). 2024 Sep 11;14(18):1476. doi: 10.3390/nano14181476 (PMC11434247; doi:10.3390/nano14181476)
Supplement: Supplementary file 1 [file nanomaterials-14-01476-s001.zip]

Archive with 1 entries (1 files):
- nanomaterials-3155037-supplementary.pdf
